# Supplementary material for: Clinical Training during the COVID-19 Pandemic: Experiences of Nursing Students and Implications for Education
Source: Int J Environ Res Public Health. 2022 May 23;19(10):6352. doi: 10.3390/ijerph19106352 (PMC9141333; doi:10.3390/ijerph19106352)
Supplement: Supplementary file 1 [file ijerph-19-06352-s001.zip]

Archive with 1 entries (1 files):
- ijerph-1722649-supplementary.pdf
